# Supplementary material for: Characterization of Oil Body and Starch Granule Dynamics in Developing Seeds of Brassica napus
Source: Int J Mol Sci. 2023 Feb 20;24(4):4201. doi: 10.3390/ijms24044201 (PMC9967339; doi:10.3390/ijms24044201)
Supplement: Supplementary file 1 [file ijms-24-04201-s001.zip]

Archive with 1 entries (1 files):
- ijms-2192209-supplementary.pdf
